# Supplementary material for: Activation of Transposable Elements in Immune Cells of Fibromyalgia Patients
Source: Int J Mol Sci. 2020 Feb 18;21(4):1366. doi: 10.3390/ijms21041366 (PMC7072917; doi:10.3390/ijms21041366)
Supplement: Supplementary file 1 [file ijms-21-01366-s001.zip › Table S1.xlsx]

## Sheet: FIQ
Table S1. Itemized FIQ, MFI and SF-36 questionnaires scores
Diagnosis date	Patient	FIQ-1a	FIQ-1b	FIQ-1c	FIQ-1d	FIQ-1e	FIQ-1f	FIQ-1g	FIQ-1h	FIQ-1i	FIQ-1j	FIQ-2	FIQ-3	FIQ-4	FIQ-5	FIQ-6	FIQ-7	FIQ-8	FIQ-9	FIQ-10	Symptoms	Overall	Function	Total FIQ
2012	1	2	2	1	2	3	2	3	2	3	2	5	5	9	5	9	9	0	7	7	7.26	7.15	7.15	67.56
1999	2	2	2	2	2	3	3	2	3	2	3	7	3	8	8	10	10	7	7	9	7.92	10.01	4.29	81.22
2010	3	2	2	1	2	3	2	3	2	3	2	5	5	9	5	9	9	0	7	7	7.26	7.15	7.15	67.56
2001	4	NA	NA	NA	NA	NA	NA	NA	NA	NA	NA	NA	NA	NA	NA	NA	NA	NA	NA	NA	NA	NA	NA	NA
2011	5	2	1	1	3	3	2	2	NA	3	3	6	0	9	8	9	10	7	1	0	6.6	8.58	0	59.18
1996	6	2	2	1	3	2	1	2	2	3	3	7	4	9	9	10	10	10	9	9	6.93	10.01	5.72	88.66
-	7	2	0	0	1	1	0	1	2	2	3	5	5	8	8	10	9	9	8	3	3.96	7.15	7.15	73.26
2005	8	3	1	2	2	2	2	3	2	3	2	7	6	10	10	10	10	10	9	9	7.26	10.01	8.58	93.85
2016	9	2	2	2	2	2	2	2	3	3	2	6	4	7	7	8	10	7	9	7	7.26	8.58	5.72	76.56
-	10	1	0	1	2	2	1	1	0	2	2	6	5	9	8	9	10	10	10	10	3.96	8.58	7.15	85.69
2012	11	2	2	1	3	3	2	2	2	3	2	7	4	9	10	10	10	10	8	8	7.26	10.01	5.72	87.99
2000	12	2	2	3	2	3	2	2	2	2	1	4	5	4	6	8	6	7	0	2	6.93	5.72	7.15	52.8
-	13	1	1	1	2	1	1	1	1	2	1	7	1	5	6	8	7	8	1	1	3.96	10.01	1.43	51.4
2007	14	2	2	2	1	2	2	2	2	2	1	7	7	9	7	9	9	7	7	8	5.94	10.01	10.01	81.96

## Sheet: MFI
Diagnosis date	Patient	MFI1	MFI2	MFI3	MFI4	MFI5	MFI6	MFI7	MFI8	MFI9	MFI10	MFI11	MFI12	MFI13	MFI14	MFI15	MFI16	MFI17	MFI18	MFI19	MFI20	General Fatigue	Physical Fatigue	Reduced Activity	Reduced Motivation	Mental Fatigue
2012	1	5	5	5	4	5	5	5	5	5	4	4	5	4	5	4	5	4	5	5	5	20	20	18	18	18
1999	2	4	3	5	1	5	4	4	4	5	3	5	4	5	4	3	5	5	5	4	5	18	16	17	14	18
2010	3	5	5	5	4	5	5	5	5	5	4	4	5	4	5	4	5	4	5	5	5	20	20	18	18	18
2001	4	NA	NA	NA	NA	NA	NA	NA	NA	NA	NA	NA	NA	NA	NA	NA	NA	NA	NA	NA	NA	NA	NA	NA	NA	NA
2011	5	5	5	5	5	5	5	5	5	5	5	5	5	5	5	1	5	5	5	5	5	20	20	20	16	20
1996	6	5	5	5	5	1	5	1	1	5	5	5	5	5	5	5	5	5	5	5	5	16	16	20	20	16
-	7	5	5	5	4	5	4	4	5	4	3	3	5	3	5	4	5	4	3	4	5	20	20	16	15	14
2005	8	5	5	5	5	5	5	4	5	5	5	5	5	5	5	5	5	5	5	5	5	20	20	20	20	19
2016	9	5	1	5	4	1	4	4	5	5	5	4	4	2	2	4	5	5	5	2	5	15	13	19	18	12
-	10	5	1	4	1	1	4	4	5	4	2	5	2	4	4	2	5	4	5	5	5	13	15	14	12	18
2012	11	4	2	4	1	1	4	3	4	3	2	4	4	2	1	3	1	2	5	3	5	10	12	12	12	12
2000	12	4	4	3	3	4	2	3	3	3	3	3	4	3	4	4	4	4	3	3	5	16	16	12	13	12
-	13	3	3	4	2	5	3	4	5	3	4	2	4	5	3	3	5	4	3	3	3	17	14	15	11	14
2007	14	5	5	5	3	5	5	5	5	5	5	5	5	5	4	3	5	5	5	4	5	20	19	20	16	19

## Sheet: SF36
Diagnosis date	Patient	SF36-1	SF36-2	SF36-3	SF36-4	SF36-5	SF36-6	SF36-7	SF36-8	SF36-9	SF36-10	SF36-11	SF36-12	SF36-13	SF36-14	SF36-15	SF36-16	SF36-17	SF36-18	SF36-19	SF36-20	SF36-21	SF36-22	SF36-23	SF36-24	SF36-25	SF36-26	SF36-27	SF36-28	SF36-29	SF36-30	SF36-31	SF36-32	SF36-33	SF36-34	SF36-35	SF36-36	Physical Functioning (PF)	Role Physical (RP)	Bodily Pain (BP)	General Health (GH)	Vitality (VT)	Social Functioning (SF)	Role Emotional (RE)	Mental Health (MH)
2012	1	0	100	0	0	50	0	50	50	0	0	50	50	0	0	0	0	0	0	0	25	40	50	0	40	40	40	0	40	0	20	0	40	0	0	0	0	25	0	45	0	0	32.5	0	36
1999	2	0	75	0	50	0	0	50	0	100	50	100	100	0	0	0	0	0	0	0	25	20	25	20	60	60	40	20	40	0	40	0	0	0	0	50	0	45	0	22.5	10	10	12.5	0	48
2010	3	NA	NA	NA	NA	NA	NA	NA	NA	NA	NA	NA	NA	NA	NA	NA	NA	NA	NA	NA	NA	NA	NA	NA	NA	NA	NA	NA	NA	NA	NA	NA	NA	NA	NA	NA	NA	NA	NA	NA	NA	NA	NA	NA	NA
2001	4	NA	NA	NA	NA	NA	NA	NA	NA	NA	NA	NA	NA	NA	NA	NA	NA	NA	NA	NA	NA	NA	NA	NA	NA	NA	NA	NA	NA	NA	NA	NA	NA	NA	NA	NA	NA	NA	NA	NA	NA	NA	NA	NA	NA
2011	5	0	25	0	50	0	0	50	100	0	50	100	50	0	0	0	0	100	100	100	0	20	25	20	100	100	80	20	60	0	60	20	20	0	0	0	0	40	0	22.5	0	15	10	100	80
1996	6	25	100	0	0	0	0	0	0	50	0	100	50	0	0	0	0	0	0	0	0	20	0	0	40	60	20	0	60	0	40	0	0	25	50	50	25	20	0	10	35	0	0	0	44
-	7	0	75	0	50	50	50	50	50	50	50	100	100	0	0	0	0	100	100	100	25	40	25	40	40	80	20	20	80	0	40	0	40	0	0	0	0	55	0	32.5	0	15	32.5	100	52
2005	8	0	100	0	0	0	0	0	0	0	0	0	50	0	0	0	0	0	0	0	25	0	0	0	40	40	20	0	40	0	20	0	40	0	0	0	0	5	0	0	0	0	32.5	0	32
2016	9	0	75	0	0	0	0	0	0	0	0	50	50	0	0	0	0	0	0	0	50	20	20	40	40	40	20	0	20	20	20	20	40	50	50	25	0	10	0	20	25	20	45	0	28
-	10	0	25	0	0	0	50	50	0	50	50	50	100	0	0	0	0	0	0	0	50	0	25	0	40	20	0	0	40	20	40	20	0	25	75	25	25	35	0	12.5	30	10	25	0	28
2012	11	0	100	0	0	50	0	50	0	0	0	50	100	0	0	0	0	0	0	0	25	0	0	0	75	25	20	20	40	0	40	0	40	25	0	25	0	25	0	0	10	5	32.5	0	40
2000	12	25	75	0	0	0	50	100	50	0	50	100	100	0	0	0	0	100	100	100	0	20	0	20	80	100	80	20	80	40	60	60	20	50	75	50	25	45	0	10	45	35	10	100	80
-	13	25	75	0	50	0	50	100	50	100	100	100	100	0	0	0	0	0	0	0	75	40	75	40	60	100	60	20	80	40	60	20	80	75	50	50	25	65	0	57.5	45	30	77.5	0	72
2007	14	25	75	0	0	50	50	50	0	50	50	50	50	0	0	0	0	0	0	0	25	40	25	0	40	40	20	20	40	40	20	0	40	25	25	25	0	35	0	32.5	20	15	32.5	0	32
